# Supplementary material for: Chondroitin Sulfate Proteoglycan 4 as a Marker for Aggressive Squamous Cell Carcinoma
Source: Cancers (Basel). 2022 Nov 13;14(22):5564. doi: 10.3390/cancers14225564 (PMC9688099; doi:10.3390/cancers14225564)
Supplement: Supplementary file 1 [file cancers-14-05564-s001.zip]

Archive with 1 entries (1 files):
- cancers-1975952-supplementary.pdf
